# Supplementary material for: Energy-Dependent Effects of Pulsed Electric Field (PEF) Treatment on the Quality Attributes, Bioactive Compounds, and Microstructure of Red Bell Pepper
Source: Molecules. 2025 Dec 25;31(1):88. doi: 10.3390/molecules31010088 (PMC12787053; doi:10.3390/molecules31010088)
Supplement: Supplementary file 1 [file molecules-31-00088-s001.zip]

Archive with 1 entries (1 files):
- molecules-4022302-supplementary.pdf
